# Supplementary material for: The Use of Explainable Machine Learning for the Prediction of the Quality of Bulk-Tank Milk in Sheep and Goat Farms
Source: Foods. 2024 Dec 12;13(24):4015. doi: 10.3390/foods13244015 (PMC11726918; doi:10.3390/foods13244015)
Supplement: Supplementary file 1 [file foods-13-04015-s001.zip]

Archive with 1 entries (1 files):
- foods-3315528-supplementary.pdf
